# Supplementary material for: Development of Bioinspired Functional Chitosan/Cellulose Nanofiber 3D Hydrogel Constructs by 3D Printing for Application in the Engineering of Mechanically Demanding Tissues
Source: Polymers (Basel). 2021 May 20;13(10):1663. doi: 10.3390/polym13101663 (PMC8160918; doi:10.3390/polym13101663)
Supplement: Supplementary file 1 [file polymers-13-01663-s001.zip]

Archive with 1 entries (1 files):
- polymers-1225690-supplementary.pdf
